# Supplementary material for: Coprophagy Couples Hindgut Fermentation with Multi-Site Microbial Organization in Brandt’s Vole
Source: Animals (Basel). 2026 May 15;16(10):1514. doi: 10.3390/ani16101514 (PMC13203151; doi:10.3390/ani16101514)
Supplement: Supplementary file 1 [file animals-16-01514-s001.zip]

Archive with 1 entries (1 files):
- animals-4283915-supplementary.pdf
